# Supplementary material for: Flu Shots Unveiled: A Global Systematic Review of Healthcare Providers’ Uptake of, Perceptions, and Attitudes toward Influenza Vaccination
Source: Vaccines (Basel). 2023 Nov 27;11(12):1760. doi: 10.3390/vaccines11121760 (PMC10747442; doi:10.3390/vaccines11121760)
Supplement: Supplementary file 1 [file vaccines-11-01760-s001.zip]

Archive with 3 entries (3 files):
- Supplementary document S1.pdf
- Supplementary document S2 final + QA.xlsx
- Supplementary document S3.pdf
